# Supplementary material for: Baseline Gut Microbiota Composition Is Associated With Schistosoma mansoni Infection Burden in Rodent Models
Source: Front Immunol. 2020 Nov 18;11:593838. doi: 10.3389/fimmu.2020.593838 (PMC7718013; doi:10.3389/fimmu.2020.593838)
Supplement: Supplementary file 1 [file Table_1.xlsx]

## Sheet: Hoja1
Supplementary Table 1: Raw data for parasitological results obtained from wild type (WT) and human microbiota-associated mice (HMA) mice.
Mouse ID	Line	Batcha	Parasite exposureb	Infection outcomec	Total worms	Male worms	Female worms	Immature worms	Whole liver weight (g)	Liver for egg counts (weight in g)	EPG of liver	EPG of liver /female
M02984295	WT	B1	Sm-exp	Sm+	20	12	8	0	2.467	0.1408	17272.7	2159.09
M02984844	WT	B1	Sm-exp	Sm+	16	12	4	0	2.609	0.1584	5492.42	1373.11
M02984845	WT	B1	Sm-exp	Sm+	16	11	5	0	2.203	0.2016	6830.36	1366.07
M02984846	WT	B1	Sm-exp	Sm+	23	16	7	0	2.312	0.2026	5125.86	732.266
M02984847	WT	B1	Sm-exp	Sm+	10	8	2	0	2.177	0.1962	7874.62	3937.31
M03050053	WT	B2	Sm-exp	*Sm-	0	0	0	0	1.31	0.217	0	0
M03050055	WT	B2	Sm-exp	Sm+	23	10	10	3	2.61	0.26	10067.3	1006.73
M03051581	WT	B2	Sm-exp	Sm+	15	10	5	0	2.47	0.324	7175.93	1435.19
M03057469	WT	B2	Sm-exp	*Sm-	0	0	0	0	1.35	0.144	0	0
M03057470	WT	B2	Sm-exp	Sm+	17	9	8	0	2.51	0.373	9168.9	1146.11
M02937179	WT	B1	Sm-	-	-	-	-	-	1.166	-	-	-
M02951133	WT	B1	Sm-	-	-	-	-	-	1.25	-	-	-
M02951134	WT	B1	Sm-	-	-	-	-	-	0.83	-	-	-
M03050039	WT	B2	Sm-	-	-	-	-	-	1.58	-	-	-
M03050040	WT	B2	Sm-	-	-	-	-	-	1.48	-	-	-
M03050041	WT	B2	Sm-	-	-	-	-	-	1.33	-	-	-
M02986929	HMA	B1	Sm-exp	Sm+	33	17	15	1	2.316	0.4028	22342.4	1489.49
M02986930	HMA	B1	Sm-exp	Sm+	25	14	10	1	2.446	0.2328	11984.5	1198.45
M02986932	HMA	B1	Sm-exp	Sm+	23	11	10	2	2.312	0.2853	9967.58	996.758
M02999154	HMA	B1	Sm-exp	Sm+	18	10	8	0	2.487	0.2743	10907.8	1363.47
M02999155	HMA	B1	Sm-exp	Sm+	25	12	11	2	2.736	0.2801	11181.7	1016.52
M03060358	HMA	B2	Sm-exp	Sm+	25	11	11	3	2.95	0.318	14339.6	1303.6
M03048714	HMA	B2	Sm-exp	Sm+	28	19	9	0	3.15	0.436	13486.2	1498.47
M03048715	HMA	B2	Sm-exp	Sm+	17	8	9	0	2.86	0.312	14519.2	1613.25
M03060359	HMA	B2	Sm-exp	Sm+	20	9	9	2	3.06	0.365	14958.9	1662.1
M03060380	HMA	B2	Sm-exp	Sm+	20	11	9	0	3.13	0.323	15185.8	1687.31
M02968070	HMA	B1	Sm-	-	-	-	-	-	1.05	-	-	-
M02968071	HMA	B1	Sm-	-	-	-	-	-	1.14	-	-	-
M02968072	HMA	B1	Sm-	-	-	-	-	-	1.47	-	-	-
M03060081	HMA	B2	Sm-	-	-	-	-	-	1.61	-	-	-
M03060082	HMA	B2	Sm-	-	-	-	-	-	1.28	-	-	-
M03060083	HMA	B2	Sm-	-	-	-	-	-	1.87	-	-	-
a Experimental infections, including un-exposed counterparts, were carried out in two independent batches (i.e. B1 and B2)
bMice experimentally exposed to Schistosoma mansoni cercariae (Sm-exp) or not exposed (Sm-)
cMice successfully infected by S. mansoni (Sm+) or uninfected (Sm-) at 50 days post-cercarial exposure. *Sm- = mice exposed to S. mansoni cercariae and from which no adult worms nor parasite eggs were recovered at necropsy
