# Supplementary material for: Baseline Gut Microbiota Composition Is Associated With Schistosoma mansoni Infection Burden in Rodent Models
Source: Front Immunol. 2020 Nov 18;11:593838. doi: 10.3389/fimmu.2020.593838 (PMC7718013; doi:10.3389/fimmu.2020.593838)
Supplement: Supplementary file 2 [file Table_2.xlsx]

## Sheet: A) LEfSe
Supplementary Table 2 (A): Microbial taxa showing significant differences in abundance between the gut microbiota of naïve wild type (WT) and human microbiota-associated (HMA) mice determined by Linear discriminant analysis Efect Size (LEfSe). The strength of the association with each mouse line is indicated by color intensity according to the LDA score (log10). *Bacterial taxa exclusively detect…
Phylum	Class	Order	Family	Genus	Associated mouse line		LDA score (log10)	WT	HMA
Firmicutes	Clostridia						3-3,5
		Clostridiales					3,5-4
			Lachnospiraceae	Lachnospira	*		4-4,5
				ASF356	*		>4,5
				Lachnospiraceae UCG-006	*
				Lachnospiraceae UCG-001	*
				A2	*
				Lachnospiraceae FCS020 group	*
				Acetatifactor	*
				Tyzzerella	*
				Tyzzerella 3	*
				Ruminococcus gauvreauii group	*
				Eubacterium ventriosum group
				Anaerostipes	*
				Shuttleworthia	*
				Lachnoclostridium 5	*
				Eisenbergiella	*
				Hungatella	*
				Moryella
				GCA-900066755	*
				Blautia
				Roseburia	*
				Marvinbryantia
				Lachnospiraceae UCG-010
			Ruminococcaceae
				Ruminiclostridium 6	*
				Ruminococcaceae UCG-014	*
				Ruminococcaceae UCG-009	*
				Eubacterium coprostanoligenes group
				Ruminococcaceae UCG-010	*
				Angelakisella	*
				Oscillibacter
				Negativibacillus
				Flavonifractor
				Fournierella	*
				Ruminococcaceae UCG-004
				Candidatus Soleaferrea	*
				Ruminiclostridium 5
			Family XIII
				Eubacterium nodatum group	*
				Family XIII AD3011 group
			Clostridiaceae 1
				Clostridium sensu stricto 1
			Christensenellaceae
				Christensenellaceae R7 group	*
			Clostridiales vadinBB60 group
		DTU014			*
	Bacilli
		Lactobacillales
			Lactobacillaceae		*
				Lactobacillus	*
	Negativicutes				*
		Selenomonadales			*
			Acidaminococcaceae		*
				Phascolarctobacterium	*
	Erysipelotrichia	Erysipelotrichales	Erysipelotrichaceae	Holdemania	*
				Clostridium innocuum group	*
				Coprobacillus	*
				Erysipelatoclostridium	*
Bacteroidetes	Bacteroidia	Bacteroidales
			Muribaculaceae		*
				Muribaculum	*
			Prevotellaceae		*
				Prevotellaceae UCG-001	*
			Rikenellaceae	Rikenellaceae RC9 gut group	*
				Rikenella	*
				Alistipes
			Tannerellaceae
				Parabacteroides
			Barnesiellaceae		*
				Barnesiella	*
				Coprobacter	*
			Bacteroidaceae	Bacteroides
			Marinifilaceae	Butyricimonas	*
Proteobacteria
	Deltaproteobacteria
		Desulfovibrionales
			Desulfovibrionaceae
				Desulfovibrio	*
				Bilophila	*
	Alphaproteobacteria
		Rhodospirillales
			Uncultured	Azospirillum sp. 47 25
	Gammaproteobacteria
		Betaproteobacteriales	Burkholderiaceae
				Parasutterella
Deferribacteres					*
	Deferribacteres				*
		Deferribacterales			*
			Deferribacteraceae		*
				Mucispirillum	*
Patescibacteria					*
	Saccharimonadia				*
		Saccharimonadales			*
			Saccharimonadaceae		*
				Candidatus Saccharimonas	*
Cyanobacteria	Melainabacteria
		Gastranaerophilales
Verrucomicrobia
	Verrucomicrobiae
		Verrucomicrobiales
			Akkermansiaceae
				Akkermansia

## Sheet: B) ANOVA
Supplementary Table 2 (B): Microbial taxa showing significant differences in abundance between the gut microbiota of naïve wild type (WT) and human microbiota-associated (HMA) mice determined by ANOVA (p<0.05).
Taxa		p-value	Fold Changea
Phylum	Cyanobacteria	0.010	1.98
	Patescibacteria	0.024	Inf
	Deferribacteres	0.025	Inf
	Verrucomicrobia	0.035	-1.50
	Proteobacteria	0.041	-1.20
Class	Negativicutes	0.0000000001	-Inf
	Alphaproteobacteria	0.000006	-10.00
	Bacilli	0.00003	1.79
	Deltaproteobacteria	0.00006	1.31
	Gammaproteobacteria	0.0001	-1.50
	Verrucomicrobiae	0.0009	-1.60
	Melainabacteria	0.011	1.94
	Erysipelotrichia	0.011	-2.10
	Saccharimonadia	0.024	Inf
	Deferribacteres	0.026	Inf
Order	Selenomonadales	0.000000000001	-Inf
	DTU014	0.00000007	-Inf
	Rhodospirillales	0.000004	-11.00
	Betaproteobacteriales	0.00002	-1.60
	Lactobacillales	0.0002	4.50
	Desulfovibrionales	0.0003	1.22
	Verrucomicrobiales	0.0004	-1.70
	Erysipelotrichales	0.006	-2.20
	Bacteroidales	0.007	-1.10
	Saccharimonadales	0.024	Inf
	Deferribacterales	0.026	Inf
	Gastranaerophilales	0.032	1.72
Family	Muribaculaceae	0.0000000000001	Inf
	Barnesiellaceae	0.000000000009	-Inf
	Acidaminococcaceae	0.0000000006	-Inf
	Tannerellaceae	0.0000001	-1.70
	Lactobacillaceae	0.0000001	Inf
	Clostridiales vadinBB60 group	0.000004	3.92
	Uncultured	0.000005	-11.00
	Desulfovibrionaceae	0.000015	1.48
	Clostridiaceae 1	0.00008	-7.40
	Bacteroidaceae	0.0001	-1.20
	Ruminococcaceae	0.0007	1.14
	Christensenellaceae	0.0009	-2.50
	Burkholderiaceae	0.001	-1.50
	Family XIII	0.003	1.32
	Akkermansiaceae	0.004	-1.70
	Lachnospiraceae	0.016	1.06
	Erysipelotrichaceae	0.019	-2.00
	Prevotellaceae	0.024	Inf
	Saccharimonadaceae	0.025	Inf
	Deferribacteraceae	0.027	Inf
	Peptococcaceae	0.045	-1.10
Genus	Ruminococcaceae UCG-009	0.0000000000006	Inf
	Acetatifactor	0.0000000000006	Inf
	Muribaculum	0.000000000008	Inf
	Negativibacillus	0.00000000002	-Inf
	ASF356	0.00000000002	Inf
	Phascolarctobacterium	0.00000000002	-Inf
	Barnesiella	0.00000000003	-Inf
	Desulfovibrio	0.0000000001	Inf
	Hungatella	0.0000000001	-Inf
	Rikenellaceae RC9 gut group	0.0000000001	Inf
	Eubacterium ventriosum group	0.0000000002	-Inf
	Lachnoclostridium 5	0.0000000003	-Inf
	Lachnospiraceae FCS020 group	0.0000000004	Inf
	Anaerostipes	0.0000000004	-Inf
	Holdemania	0.0000000007	-Inf
	GCA-900066755	0.000000002	-Inf
	Eisenbergiella	0.000000002	-Inf
	Ruminiclostridium 6	0.000000002	Inf
	Eubacterium nodatum group	0.000000003	Inf
	Christensenellaceae R7 group	0.000000004	-Inf
	Bilophila	0.000000005	Inf
	Ruminococcus gauvreauii group	0.000000007	-Inf
	Parabacteroides	0.000000008	-1.90
	Uncultured Bacteroidales bacterium	0.00000001	Inf
	Shuttleworthia	0.00000002	-Inf
	Butyricimonas	0.00000004	-Inf
	Ruminococcaceae UCG-014	0.00000007	Inf
	Lactobacillus	0.0000003	Inf
	Lachnospiraceae UCG-006	0.0000003	Inf
	Coprobacter	0.000002	-Inf
	Lachnospira	0.000002	Inf
	Azospirillum sp. 47 25	0.000004	-13.00
	Bacteroides	0.000004	-1.20
	Flavonifractor	0.000005	-9.70
	Tyzzerella	0.000006	Inf
	Lachnospiraceae UCG-001	0.000007	Inf
	Uncultured organism	0.000008	4.85
	Clostridium sensu stricto 1	0.00001	-10.00
	Uncultured	0.00002	-1.10
	Blautia	0.00002	-1.90
	Unclassified	0.00007	1.20
	Ruminococcaceae UCG-010	0.00007	Inf
	Parasutterella	0.0002	-1.70
	Akkermansia	0.0004	-2.00
	Coprobacillus	0.0005	-Inf
	Marvinbryantia	0.0005	-1.40
	Uncultured bacterium	0.0007	2.24
	Ruminococcaceae UCG-004	0.001	-2.80
	Fournierella	0.002	-Inf
	Clostridium innocuum group	0.002	-Inf
	Roseburia	0.002	-1.50
	Eubacterium coprostanoligenes group	0.003	Inf
	Ruminiclostridium 5	0.004	-1.30
	A2	0.004	Inf
	Turicibacter	0.012	-2.80
	Moryella	0.019	-Inf
	Family XIII AD3011 group	0.02	-2.00
	Rikenella	0.024	Inf
	Prevotellaceae UCG-001	0.024	Inf
	Candidatus Soleaferrea	0.024	-Inf
	Candidatus Saccharimonas	0.025	Inf
	Angelakisella	0.025	Inf
	Mucispirillum	0.027	Inf
	Erysipelatoclostridium	0.029	-Inf
	Tyzzerella 3	0.033	Inf
	Alistipes	0.037	-1.20
	Oscillibacter	0.042	1.11
	Lachnospiraceae UCG-010	0.046	-1.60
aFold change > 0 = overrepresented in WT vs. HMA; Fold change < 0 = overrepresented HMA vs. WT Inf/-Inf = undetected taxa in WT/HMA mice
