# Supplementary material for: Baseline Gut Microbiota Composition Is Associated With Schistosoma mansoni Infection Burden in Rodent Models
Source: Front Immunol. 2020 Nov 18;11:593838. doi: 10.3389/fimmu.2020.593838 (PMC7718013; doi:10.3389/fimmu.2020.593838)
Supplement: Supplementary file 4 [file Table_4.xlsx]

## Sheet: A) WT
Supplementary Table 4 (A): Multiple regressions (Sepearman) testing correlations between Schistosoma mansoni worm burdens and eggs per gram (EPG) of liver, and the abundance of each bacterial genera identified in feces of wild type (WT) mice. In bold, taxa showing significant correlations (p<0.05).
Multivariable regression: Worm burdens ~ genus1 + genus2… + genus67						Multivariable regression: EPG of liver ~ genus1 + genus2… + genus67
Taxa	p	R	Mean Abundance (CSS+log)	Positive Samples		Taxa	p	R	Mean Abundance (CSS+log)	Positive Samples
Lachnospiraceae UCG-006	0.00002	-0.909	3721	10		Uncultured organism	0.0003	-0.846	6700	11
Ruminococcaceae UCG-009	0.0004	-0.832	4918	13		Bacteroides	0.005	0.722	11670	13
Bacteroides	0.0004	0.830	11670	13		Parabacteroides	0.006	0.718	6794	13
Rikenella	0.001	0.789	6912	11		Ruminococcaceae UCG-009	0.006	-0.713	4918	13
Butyricicoccus	0.002	-0.768	5058	12		Lachnospiraceae UCG-006	0.011	-0.676	3721	10
Family XIII UCG-001	0.004	-0.734	3215	12		Family XIII UCG-001	0.015	-0.656	3215	12
Eubacterium xylanophilum group	0.007	-0.706	7488	13		Unclassified	0.019	-0.639	11713	13
Alistipes	0.007	0.703	10551	13		Eubacterium xylanophilum group	0.019	-0.639	7488	13
Marvinbryantia	0.003	-0.687	3772	10		Ruminococcus 1	0.025	-0.616	4933	9
Candidatus Arthromitus	0.013	0.668	3461	7		Azospirillum sp. 47 25	0.035	0.587	2963	7
Ruminococcus 1	0.024	-0.619	4933	9		Marvinbryantia	0.040	-0.574	3772	10
Ruminiclostridium 6	0.029	-0.604	5958	12		Rikenellaceae RC9 gut group	0.055	0.543	8635	13
Desulfovibrio	0.030	-0.601	6176	13		Rikenella	0.055	0.543	6912	11
Uncultured bacterium	0.038	0.578	10515	13		Alistipes	0.062	0.531	10551	13
Anaerotruncus	0.047	-0.558	6375	13		mouse gut metagenome	0.068	0.521	0.982	2
Uncultured	0.049	-0.555	9477	13		Anaerotruncus	0.072	-0.514	6375	13
Lachnoclostridium	0.052	-0.550	7423	13		Blautia	0.074	0.512	4412	10
Azospirillum sp. 47 25	0.055	0.544	2963	7		Ruminococcaceae UCG-010	0.086	-0.494	3420	10
Parabacteroides	0.061	0.533	6794	13		Butyricicoccus	0.088	-0.492	5058	12
Uncultured organism	0.065	-0.525	6.7	11		Turicibacter	0.110	-0.467	1101	2
UBA1819	0.069	-0.519	1366	5		Lachnospira	0.120	-0.456	5565	12
Family XIII AD3011 group	0.071	-0.517	1395	7		Lachnospiraceae UCG-010	0.130	-0.442	1288	6
Rikenellaceae RC9 gut group	0.075	0.510	8635	13		Lachnoclostridium	0.140	-0.435	7423	13
Ruminococcaceae UCG-014	0.077	-0.507	6941	13		uncultured	0.160	-0.416	9477	13
Ruminococcaceae UCG-004	0.083	-0.499	1007	4		Ruminococcaceae NK4A214 group	0.160	0.416	2168	7
Mouse gut metagenome	0.092	0.487	0.982	2		Muribaculum	0.160	-0.413	6752	13
Lachnospiraceae UCG-010	0.092	-0.487	1288	6		UBA1819	0.170	-0.403	1366	5
Turicibacter	0.110	-0.469	1101	2		Ruminiclostridium 6	0.170	-0.401	5958	12
Odoribacter	0.110	0.459	6932	10		Desulfovibrio	0.180	-0.396	6176	13
Lachnospiraceae FCS020 group	0.120	0.456	5878	13		Ruminococcaceae UCG-004	0.190	-0.387	1007	4
Ruminiclostridium	0.130	-0.439	8152	13		Bilophila	0.190	0.390	6289	13
Eubacterium brachy group	0.140	-0.430	1723	9		Odoribacter	0.250	0.347	6932	10
Oscillibacter	0.180	-0.399	7548	13		Lachnospiraceae FCS020 group	0.250	0.345	5878	13
Coprococcus 2	0.190	-0.388	1402	4		Family XIII AD3011 group	0.250	-0.342	1395	7
Ruminococcaceae UCG-010	0.230	-0.356	3.42	10		Candidatus Saccharimonas	0.270	0.328	6257	11
Ruminococcaceae NK4A214 group	0.230	0.361	2168	7		Candidatus Arthromitus	0.270	0.330	3461	7
Unclassified	0.240	-0.349	11713	13		Flavonifractor	0.290	-0.318	0.245	1
Enterorhabdus	0.270	-0.329	2704	8		Eubacterium brachy group	0.290	-0.316	1723	9
Flavonifractor	0.290	-0.318	0.245	1		Clostridium sensu stricto 1	0.290	-0.318	0.334	1
Clostridium sensu stricto 1	0.290	-0.318	0.334	1		Roseburia	0.300	0.311	5513	13
Candidatus Saccharimonas	0.290	0.318	6257	11		GCA-900066575	0.320	0.300	6134	13
Eubacterium coprostanoligenes group	0.340	0.286	6253	12		Staphylococcus	0.350	-0.283	0.872	4
Blautia	0.340	0.291	4412	10		Coprococcus 2	0.370	-0.269	1402	4
Staphylococcus	0.390	-0.260	0.872	4		Eubacterium coprostanoligenes group	0.390	0.260	6253	12
Lachnospiraceae UCG-001	0.390	-0.263	5012	11		Mucispirillum	0.400	0.255	6298	11
Tyzzerella	0.410	0.250	4003	11		Ruminococcaceae UCG-014	0.410	-0.249	6941	13
Bilophila	0.470	0.218	6289	13		Lachnospiraceae UCG-001	0.420	-0.246	5012	11
Tyzzerella 3	0.480	-0.213	2262	7		Lachnospiraceae NK4A136 group	0.450	-0.232	11399	13
Lactobacillus	0.490	0.213	9416	13		Eubacterium nodatum group	0.460	-0.226	5236	13
Acetatifactor	0.500	-0.204	3087	9		Ruminiclostridium 5	0.500	0.204	4966	12
Prevotellaceae UCG-001	0.520	0.196	8368	11		Uncultured bacterium	0.530	0.192	10515	13
Lachnospiraceae NK4A136 group	0.540	0.187	11399	13		A2	0.530	-0.192	5799	12
Parasutterella	0.580	0.170	6502	13		Tyzzerella	0.570	0.173	4003	11
Lachnospira	0.580	-0.168	5565	12		Ruminiclostridium	0.580	-0.170	8152	13
ASF356	0.630	-0.147	5253	12		Enterorhabdus	0.680	-0.128	2704	8
Akkermansia	0.630	-0.150	3602	10		Ruminiclostridium 9	0.690	0.124	7345	13
A2	0.660	-0.133	5799	12		Akkermansia	0.770	0.0911	3602	10
Angelakisella	0.670	-0.131	3203	8		Parasutterella	0.800	-0.079	6502	13
Muribaculum	0.700	-0.119	6752	13		Oscillibacter	0.830	-0.068	7548	13
Ruminiclostridium 5	0.780	-0.088	4966	12		Prevotellaceae UCG-001	0.840	-0.062	8368	11
Intestinimonas	0.800	0.079	6365	13		Lactobacillus	0.870	-0.051	9416	13
Eubacterium nodatum group	0.920	0.031	5236	13		ASF356	0.880	0.045	5253	12
Mucispirillum	0.930	-0.025	6298	11		Acetatifactor	0.900	-0.037	3087	9
Roseburia	0.960	-0.017	5513	13		Angelakisella	0.970	0.012	3203	8
Uncultured Bacteroidales bacterium	0.970	-0.011	9136	13		Uncultured Bacteroidales bacterium	0.990	0.006	9136	13
Ruminiclostridium 9	0.990	-0.005	7345	13		Intestinimonas	0.990	0.006	6365	13
GCA-900066575	0.990	-0.002	6134	13		Tyzzerella 3	1.000	0	2262	7

## Sheet: B) HMA
Supplementary Table 4 (B): Multiple regressions (Sepearman) testing correlations between Schistosoma mansoni worm burdens and eggs per gram (EPG) of liver, and abundance of each bacterial genera identified in feces of human microbiota associated (HMA) mice. In bold, taxa showing significant correlations (p<0.05).
Multivariable regression: Worm burdens ~ genus1 + genus2… + genus60						Multivariable regression: EPG of liver ~ genus1 + genus2… + genus60
Taxa	p	R	Mean Abundance (CSS+log)	Positive Samples		Taxa	p	R	Mean Abundance (CSS+log)	Positive Samples
Turicibacter	0.0001	-0.855	3476	6		Hungatella	0.00003	0.883	5369	14
Shuttleworthia	0.0001	-0.855	2516	6		Turicibacter	0.0001	-0.851	3476	6
Ruminococcus 1	0.0001	-0.855	3043	6		Shuttleworthia	0.0001	-0.851	2516	6
Clostridium sensu stricto 1	0.0004	-0.815	3989	7		Ruminococcus 1	0.0001	-0.851	3043	6
Hungatella	0.0005	0.809	5369	14		Clostridium sensu stricto 1	0.0007	-0.792	3989	7
GCA-900066575	0.002	0.749	7229	14		Lachnoclostridium	0.005	0.705	8368	14
Azospirillum sp. 47 25	0.002	-0.741	5032	12		Family XIII AD3011 group	0.005	-0.702	2611	9
Moryella	0.004	0.713	6964	12		Eubacterium xylanophilum group	0.006	-0.691	6580	13
Lachnoclostridium	0.004	0.713	8368	14		Fournierella	0.007	-0.685	1681	6
Intestinimonas	0.005	-0.709	3657	11		Eubacterium ventriosum group	0.011	-0.657	4.28	11
Eubacterium ventriosum group	0.006	-0.697	4280	11		Butyricimonas	0.011	0.657	6859	14
Parabacteroides	0.010	0.669	12114	14		Clostridium innocuum group	0.015	0.634	4869	13
Clostridium innocuum group	0.013	0.641	4869	13		Phascolarctobacterium	0.017	0.622	9340	14
Fournierella	0.016	-0.627	1681	6		Moryella	0.017	0.623	6964	12
Family XIII AD3011 group	0.024	-0.597	2611	9		Intestinimonas	0.021	-0.609	3657	11
Eisenbergiella	0.028	-0.586	4396	13		Parabacteroides	0.026	0.593	12114	14
Eubacterium coprostanoligenes group	0.031	0.576	3145	5		Ruminiclostridium 5	0.027	-0.588	5921	13
Flavonifractor	0.038	0.559	6159	13		Eubacterium fissicatena group	0.027	0.589	2233	8
Anaerostipes	0.047	0.538	6209	14		Flavonifractor	0.028	0.584	6159	13
Roseburia	0.052	0.529	8754	14		Roseburia	0.033	0.572	8754	14
Butyricimonas	0.052	0.529	6859	14		Ruminiclostridium 9	0.039	-0.556	6209	14
Family XIII UCG-001	0.060	-0.515	3550	13		Barnesiella	0.041	0.551	10296	14
Barnesiella	0.064	0.508	10296	14		Family XIII UCG-001	0.044	-0.544	3550	13
Butyricicoccus	0.067	-0.503	4962	13		Anaerostipes	0.044	0.544	6209	14
Eubacterium xylanophilum group	0.068	-0.501	6580	13		GCA-900066575	0.070	0.499	7229	14
Ruminiclostridium 5	0.110	-0.443	5921	13		Eisenbergiella	0.074	-0.491	4396	13
Lachnospiraceae UCG-010	0.110	-0.451	2806	10		Butyricicoccus	0.087	-0.474	4962	13
Phascolarctobacterium	0.120	0.437	9340	14		Azospirillum sp. 47 25	0.087	-0.474	5032	12
Christensenellaceae R7 group	0.120	-0.432	4631	13		Christensenellaceae R7 group	0.120	-0.435	4631	13
Ruminiclostridium 9	0.130	-0.425	6209	14		Akkermansia	0.120	0.437	7522	12
Eubacterium fissicatena group	0.130	0.427	2233	8		Anaerotruncus	0.170	0.384	7989	14
Ruminiclostridium	0.140	-0.420	4606	10		Alistipes	0.170	-0.384	10363	14
Coprobacter	0.210	0.357	7906	14		Marvinbryantia	0.180	-0.380	7101	13
Bacteroides	0.210	-0.359	13406	14		Ruminococcaceae UCG-004	0.200	0.361	5223	13
Ruminococcus gauvreauii group	0.220	0.350	6478	14		Eubacterium coprostanoligenes group	0.210	0.355	3145	5
Ruminococcaceae UCG-004	0.230	0.3402	5223	13		Coprobacter	0.220	0.348	7906	14
Uncultured bacterium	0.270	0.3163	4474	11		Holdemania	0.260	-0.325	5955	14
GCA-900066755	0.280	-0.313	3403	12		Ruminiclostridium	0.320	-0.286	4606	10
Holdemania	0.290	-0.304	5955	14		GCA-900066755	0.330	-0.284	3403	12
Anaerotruncus	0.290	0.303	7989	14		Parasutterella	0.350	-0.273	10591	14
Negativibacillus	0.360	0.264	7492	14		UBA1819	0.420	-0.234	1931	9
Oscillibacter	0.370	0.260	7087	14		Enterorhabdus	0.420	0.232	2530	7
Alistipes	0.390	-0.248	10363	14		Lachnospiraceae UCG-010	0.440	-0.227	2806	10
Uncultured	0.420	-0.237	10861	14		Oscillibacter	0.490	0.204	7087	14
Eubacterium brachy group	0.480	0.205	1139	6		Candidatus Soleaferrea	0.490	-0.201	2119	9
Parasutterella	0.510	-0.191	10591	14		Staphylococcus	0.510	-0.194	1676	6
Akkermansia	0.530	0.182	7522	12		Erysipelatoclostridium	0.560	0.171	2521	10
Marvinbryantia	0.560	-0.170	7101	13		Bacteroides	0.630	-0.142	13406	14
Staphylococcus	0.660	-0.131	1676	6		Coprobacillus	0.670	0.124	2453	11
Blautia	0.670	-0.124	8165	14		Lachnospiraceae NK4A136 group	0.690	0.117	11306	14
Enterorhabdus	0.680	0.120	2530	7		Blautia	0.690	-0.119	8165	14
UBA1819	0.710	-0.108	1931	9		Odoribacter	0.740	0.098	7869	14
Uncultured organism	0.720	0.105	1687	8		Negativibacillus	0.760	0.089	7492	14
Erysipelatoclostridium	0.790	-0.077	2521	10		Eubacterium brachy group	0.760	0.090	1139	6
Unclassified	0.880	0.044	10014	14		Ruminococcus gauvreauii group	0.800	0.073	6478	14
Coprobacillus	0.910	-0.032	2453	11		Lachnoclostridium 5	0.860	-0.053	4987	13
Candidatus Soleaferrea	0.910	-0.033	2119	9		Uncultured	0.930	0.025	10861	14
Lachnoclostridium 5	0.980	0.009	4987	13		Unclassified	0.930	-0.025	10014	14
Odoribacter	0.990	-0.002	7869	14		Uncultured bacterium	0.960	0.016	4474	11
Lachnospiraceae NK4A136 group	0.990	0.002	11306	14		Uncultured organism	0.970	0.012	1687	8
