# Supplementary material for: Baseline Gut Microbiota Composition Is Associated With Schistosoma mansoni Infection Burden in Rodent Models
Source: Front Immunol. 2020 Nov 18;11:593838. doi: 10.3389/fimmu.2020.593838 (PMC7718013; doi:10.3389/fimmu.2020.593838)
Supplement: Supplementary file 5 [file Table_5.xlsx]

## Sheet: A) LEfSe
Supplementary Table 5 (A): Gut microbial taxa showing similar associations with Schistosoma mansoniinfection in both human microbiota associated (HMA) and wildt type (WT) mice, determined by LEfSe using the infection status as a primary group and the mouse line as a subgroup.
Phylum	Class	Order	Family	Genus	LDA score		LDA score (log10)	Sm-	Sm+
Actinobacteria							3-3,5
Firmicutes	Bacilli	Bacillales					3,5-4
	Clostridia	Clostridiales	Ruminococcaceae	Ruminococcus 1			4-4,5
				Butyricicoccus			>4,5
				Eubacterium coprostanoligenes group
			Family XIII	Family XIII AD3011 group
				Family XIII UCG-001
			Lachnospiraceae	Lachnospiraceae UCG-010
				Lachnospiraceae NK4A136 group
Bacteroidetes	Bacteroidia	Bacteroidales	Rikenellaceae
				Alistipes
			Marinifilaceae
				Odoribacter

## Sheet: B) Multiple regression
Supplementary Table 5 (B): Multiple regressions (Sepearman) testing correlations between Schistosoma mansoni worm burdens and eggs per gram (EPG) of liver, and abundance of each bacterial genera identified in feces of wild type (WT) and human microbiota associated (HMA) mice. Results shown only for those genera dysplaying significant associations with infection status by LEfSe (A). In bold, taxa …
Multivariable regression: Worm burdens ~ genus1 + genus2… + genus89						Multivariable regression: EPG of liver ~ genus1 + genus2… + genus89
Taxa	p	R	Mean Abundance (CSS+log)	Positive Samples		Taxa	p	R	Mean Abundance (CSS+log)	Positive Samples
Ruminococcus 1	0.000002	-0.782	3953	15		Ruminococcus 1	0.0000007	-0.795	3953	15
Butyricicoccus	0.002	-0.571	5008	25		Family XIII UCG-001	0.003	-0.543	3389	25
Family XIII UCG-001	0.006	-0.516	3389	25		Family XIII AD3011 group	0.004	-0.538	2026	16
Family XIII AD3011 group	0.007	-0.508	2026	16		Butyricicoccus	0.007	-0.509	5008	25
Eubacterium coprostanoligenes group	0.028	0.423	4641	17		Eubacterium coprostanoligenes group	0.070	0.354	4641	17
Lachnospiraceae UCG-010	0.044	-0.390	2075	16		Lachnospiraceae UCG-010	0.096	-0.327	2075	16
Odoribacter	0.480	0.143	7418	24		Odoribacter	0.770	0.059	7418	24
Alistipes	0.530	0.127	10453	27		Alistipes	0.830	0.044	10453	27
Lachnospiraceae NK4A136 group	0.840	0.041	11351	27		Lachnospiraceae NK4A136 group	0.860	-0.036	11351	27
